# Supplementary material for: Nutrition, Physical Activity and Smoking Habit in the Italian General Adult Population: CUORE Project Health Examination Survey 2018–2019
Source: Healthcare (Basel). 2024 Feb 15;12(4):475. doi: 10.3390/healthcare12040475 (PMC10888300; doi:10.3390/healthcare12040475)
Supplement: Supplementary file 1 [file healthcare-12-00475-s001.zip]

Archive with 2 entries (2 files):
- SUPP_FIGURES_23_10_2023.pdf
- SUPP_TABLES_23_10_2023.pdf
